# Supplementary material for: Epitranscriptomic Stability—Variable Extents of N1-Methyladenosine to N6-Methyladenosine Conversion Under Different Experimental Conditions
Source: Biomolecules. 2026 May 12;16(5):712. doi: 10.3390/biom16050712 (PMC13204903; doi:10.3390/biom16050712)
Supplement: Supplementary file 1 [file biomolecules-16-00712-s001.zip]

Archive with 1 entries (1 files):
- biomolecules-4155690-supplementary.pptx
